# Supplementary material for: Genetic and phenotypic analysis of the pathogenic potential of two novel Chlamydia gallinacea strains compared to Chlamydia psittaci
Source: Sci Rep. 2021 Aug 13;11:16516. doi: 10.1038/s41598-021-95966-9 (PMC8363750; doi:10.1038/s41598-021-95966-9)
Supplement: Supplementary file 1 — Supplementary Information 1. [file 41598_2021_95966_MOESM1_ESM.xlsx]

## Sheet: Flock of NL_G47
Flock	Pen	Chickens (n)	Line	Breeder	Date of hatch	Date of arrival	Remarks
IJ	I	26 + 1 rooster	Lohman Brown-Lite	IJ	2017-05-29	2017-09-29
IJ	J	22 + 1 rooster	Lohman Brown-Lite	IJ	2017-05-29	2017-09-29
G	G	8 + 1 rooster	NOVOgen Brown Light	G	2017-04-10	2017-08-08	Group was transported from farm location to clinic between 5 and 25 Oct 2017

## Sheet: Flock of NL_F725
Flock	Pen	Chickens (n)	Line	Breeder	Date of hatch	Date of arrival	Remarks
EF	E	24 + 1 rooster	Lohman Brown-Classic	C	2016-12-05	2017-04-04
EF	F	22 + 1 rooster	Lohman Brown-Classic	C	2016-12-05	2017-04-04
