# Supplementary material for: Genetic and phenotypic analysis of the pathogenic potential of two novel Chlamydia gallinacea strains compared to Chlamydia psittaci
Source: Sci Rep. 2021 Aug 13;11:16516. doi: 10.1038/s41598-021-95966-9 (PMC8363750; doi:10.1038/s41598-021-95966-9)
Supplement: Supplementary file 2 — Supplementary Information 2. [file 41598_2021_95966_MOESM2_ESM.xlsx]

## Sheet: pmp
Pmps	Locus tag in JX-1 (CP019792)	Locus tag in 08-1274 (CP015840)	Locus tag in NL_G647	Locus tag in NL_F725	Direction/ Length (bp)	% DNA similarity	No of polymorhisms (excluding indels)	Synonymous changes	Replacement changes	dn/ds	No of haplotypes	Haplotype diversity (Hd)	% aa similarity	Premature STOP/truncation
pmpD	B1F83_00005	M787_000850	pgaptmp_000159	pgaptmp_000448	Reverse/4668	95 - 99.5	297 (10 gaps)	153	143	0.288	4	1	93.8 - 99.4	JX-1 (position 4341)
pmpI1	B1F83_02660	M787_002950	pgaptmp_000779	pgaptmp_000960	Forward/1485	95.7 - 99.2	80 (15 gaps)	56	22	0.159	4	1	96.8 - 99.4	NL_G47 (position 1474)
pmpI2	B1F83_02660A	M787_002950a	pgaptmp_000780	pgaptmp_000700	Forward/1293	92.0 - 96.9	123 (0 gaps)	86	32	0.129	4	1	94.4 - 98.1
pmpB	B1F83_02655	M787_002955	pgaptmp_000781	pgaptmp_000701	Reverse/5310	93.8 - 99.3	313 (53 gaps)	191	118	0.199	4	1	94.2 - 99.1
pmpA	B1F83_02650	M787_002960	pgaptmp_000782	pgaptmp_000702	Reverse/2790	99.1 - 99.7	28 (0 gaps)	18	10	0.172	4	1	98.8 - 99.9
pmpE1	B1F83_02330	M787_003265	pgaptmp_000940	pgaptmp_000914	Reverse/2808	95.5 - 99.9	160 (9 gaps)	83	78	0.275	4	1	94.4 - 99.8
pmpE2a	B1F83_02325a	M787_003270a	pgaptmp_000941	pgaptmp_000970	Reverse/2004	95.5 - 99.5	89 (9 gaps)	40	47	0.41	4	1	93.9 - 99.2	08-1274 and NL_F725 (position 1968)
pmpE2b	B1F83_02325b	M787_003270b	pgaptmp_000886	pgaptmp_000860	Reverse/768	94.9 - 100	45 (0 gaps)	29	17	0.201	3	0.83	94.5 - 100
pmpH	B1F83_02320	M787_003275	pgaptmp_000887	pgaptmp_000861	Reverse/2970	99.2 - 100	26 (3 gaps)	14	12	0.333	4	1	99 - 99.9
pmpG1	B1F83_02315	M787_003280	pgaptmp_000888	pgaptmp_000862	Reverse/2934	97.3 - 99.6	71 (15 gaps)	38	31	0.267	4	1	97.6 - 99.7
pmpG2	B1F83_02310	M787_003285	pgaptmp_000889	pgaptmp_000863	Reverse/3963	79.9 - 99.5	667 (156 gaps)	294	348	0.391	4	1	76.9 - 99.1
pmp1*	B1F83_01865	M787_003730	pgaptmp_000484	pgaptmp_000798	Forward/2826	79.5 - 97.7	527 (129 gaps)	NA	NA	NA	4	1	NA
pmp1a	B1F83_01865a		pgaptmp_000484a		Forward/1585	67.8 - 98.4	403 (129 gaps)	216	172	0.237	4	1	66.9 - 95.1	JX-1 and NL_G47 (position 1585)
pmp1b	B1F83_01865b		pgaptmp_000484b		Forward/1233	92.6 - 96.8	125 (0 gaps)	91	29	0.108	4	1	94.6 - 98.1
pmp3a	B1F83_00855a	M787_04780a	pgaptmp_000767	pgaptmp_000699	Forward/1500	90.4 - 95.3	170 (21 gaps)	114	48	0.177	4	1	91.0 - 96.4	JX-1 (position 1491) and 08-1274 (position 1500)
pmp3b	B1F83_00855b	M787_04780b	pgaptmp_000942	pgaptmp_000939	Forward/1242	91.9 -96.0	121 (0 gaps)	91	28	0.107	4	1	94.2 - 97.8
*: analysed as pmp1a and pmp1b

## Sheet: other loci
Gene	CDS	Locus tag in JX-1 (CP019792)	Locus tag in 08-1274 (CP015840)	Locus tag in NL_G647	Locus tag in NL_F725	Direction/ Length (bp)	% DNA similarity	No of polymorhisms (excluding indels)	Synonymous changes	Replacement changes	dn/ds	No of haplotypes	Haplotype diversity (Hd)	% aa similarity
ompA	Major outer membrane protein	B1F83_03465	M787_002165	pgaptmp_000422	pgaptmp_000183	Reverse/1212	84.6 - 92.2	178 (69 gaps)	97	35	0.22	4	1	85.6 - 91.1
Hyp. Prot.	Hypothetical protein	B1F83_01330	M787_004260	pgaptmp_000592	pgaptmp_000393	Forward/1737	87 - 100	199 (54 gaps)	70	123	0.589	3	0.833	81.1 - 100
pdc	pyruvate dehydrogenase complex dihydrolipoamide acetyltransferase CDS	B1F83_01450	M787_004140	pgaptmp_000568	pgaptmp_000369	Reverse/1290	91.1 - 100	115 (0 gaps)	75	40	0.143	3	0.833	91.6 - 100
GlgP	glycogen phosphorylase	B1F83_01455	M787_004135	pgaptmp_000567	pgaptmp_000368	Forward/2445	94.4 - 99.9	146 (0 gaps)	126	20	0.037	4	1	97.5 - 100
UvrA	Excinuclease ABC subunit A, dimeric form CDS	B1F83_00610	M787_000245	pgaptmp_000039	pgaptmp_000232	Forward/5424	92.6 - 99.9	409 (3 gaps)	315	93	0.089	4	1	94.9 - 100
Hyp. Prot.	Hypothetical protein (putative membrane)	B1F83_00300	M787_000555	pgaptmp_000101	pgaptmp_000293	Forward/1524	95.1 - 100	69 (6 gaps)	35	34	0.306	2	0.667	93.3 - 100
lysS	lysine--tRNA ligase CDS	B1F83_04610	M787_001015	pgaptmp_000193	pgaptmp_000482	Reverse/1581	94.9 - 99.9	83 (1 gap)	72	11	0.041	4	1	97.9 - 100
alaS	alanine--tRNA ligase CDS	B1F83_04435	M787_001190	pgaptmp_000228	pgaptmp_000518	Forward/2631	92.6 - 100	198 (0 gaps)	162	36	0.057	3	0.833	96.4 -100
mfd	transcription-repair coupling factor CDS	B1F83_04430	M787_001195	pgaptmp_000229	pgaptmp_000519	Forward/3252	94.1 - 100	192 (0 gaps)	155	37	0.065	3	0.833	96.7 -100
hemE	uroporphyrinogen decarboxylase CDS	B1F83_04425	M787_001200	pgaptmp_000230	pgaptmp_000520	Forward/1002	91.5 - 100	85 (0 gaps)	76	9	0.031	3	0.833	97.3 - 100
hemN	oxygen-independent coproporphyrinogen III oxidase CDS	B1F83_04420	M787_001205	pgaptmp_000231	pgaptmp_000521	Forward/1374	93 - 100	96 (0 gaps)	65	31	0.166	2	0.667	93.9 - 100
effector	T3SS effector	B1F83_03635	M787_001995	pgaptmp_000387	pgaptmp_000148	Forward/2490	98.2 - 98.8	56 (6 gaps)	33	23	0.217	4	1	98.3 - 99.2
cwl	cell wall hydrolase CDS	B1F83_01745	M787_003845	pgaptmp_000508	pgaptmp_000619	Forward/1236	91.1 - 99.1	96 (18 gaps)	48	41	0.277	4	1	88.8 - 98.8
phage tail protein	phage tail protein CDS	B1F83_01740	M787_003850	pgaptmp_000509	pgaptmp_000620	Reverse/1311	81.3 - 96.8	163 (122 gaps)	100	66	0.205	4	1	80.2 - 96.8
priA	primosomal protein N'	B1F83_04595	M787_001030	pgaptmp_000196	pgaptmp_000485	Forward/2247	94.9 - 100	115 (0 gaps)	104	11	0.03	3	0.833	98.5 - 100
pphA	serine/threonine protein phosphatase	B1F83_04460	M787_001165	pgaptmp_000223	pgaptmp_000513	Forward/873	93.2 - 100	59 (0 gaps)	44	15	0.09	2	0.667	95.2 - 100
