# Supplementary material for: Genetic and phenotypic analysis of the pathogenic potential of two novel Chlamydia gallinacea strains compared to Chlamydia psittaci
Source: Sci Rep. 2021 Aug 13;11:16516. doi: 10.1038/s41598-021-95966-9 (PMC8363750; doi:10.1038/s41598-021-95966-9)
Supplement: Supplementary file 4 — Supplementary Information 4. [file 41598_2021_95966_MOESM4_ESM.xlsx]

## Sheet: uniquep_comb_20201016
Col_1	CDS short ID	CDS full ID and metadata	Gene locus tag	CDS Sequence	CDS length	Protein_name	Functional Class	Genome Area	Unique for:	Accesion number (queried genomes)
459	lcl|NZ_CP015840.1_prot_WP_021828573.1_155	>lcl|NZ_CP015840.1_prot_WP_021828573.1_155 [locus_tag=M787_RS00820] [protein=hypothetical protein] [protein_id=WP_021828573.1] [location=complement(183140..184963)] [gbkey=CDS]	M787_RS00820	MFGVELGIFTSLLVLCVTLSLGLLFLFVGLNCLVCRSLVLKSRSVPVLCDQEVLSLERLVSENRASAEAAEREVSSELEKLLNTQRRYEDLLRSREGEREYFLQAREKLLEAQNRVKSWGSQEEGWGSQGKGLSKVTSLFSKGTQSPLPVLESRLSEFLSAVDSCDSFVQQLGGSLPKVDGLKSALKKLSEYTQKYLESSKRLCGYLKRQVVADQDKIKNLQEKIVDLESQLSDLRIDKTTKEETIAVLQKQLEDLKKARKDLEEAQAKRLSEVVKQKEEVVAYLTKSLSKLQQEKAEGELQKALTQTQQQLMQEQEEVAKLRESLSAEEAKVRVSAQEQQSLREQLDKVSADLSALSNKLAGYDSLALQKTNLESSLQAEKRALELEKTRREQLMRQY…	607	chromosome partition protein Smc	Metabolism	non-PZ	C.gallinacea_08-1274/3	NZ_CP015840.1
460	lcl|NZ_CP015840.1_prot_WP_021828575.1_156	>lcl|NZ_CP015840.1_prot_WP_021828575.1_156 [locus_tag=M787_RS00830] [protein=hypothetical protein] [protein_id=WP_021828575.1] [location=complement(185308..185850)] [gbkey=CDS]	M787_RS00830	MKIFPLCFEKTTSHSPVKNRILQCITAIVAIIVPIFVLIISIIGCFVSSQFFLSNLILNTVMSLVLFILGLNYLIDQHRFSDDGKRFSREIASRDREIVIRNQEIESLKEHALRYQAQIVDLETETTRLNKYVSVLEKENTIYAQKYFAELESREQYEKHVCLLSKRLQDTIRFYNRRRT	180	hypothetical protein	Unknown	non-PZ	C.gallinacea_08-1274/3
462	lcl|NZ_CP015840.1_prot_WP_021828577.1_158	>lcl|NZ_CP015840.1_prot_WP_021828577.1_158 [locus_tag=M787_RS00840] [protein=hypothetical protein] [protein_id=WP_021828577.1] [location=complement(187571..188395)] [gbkey=CDS]	M787_RS00840	MTYDNKYQSPPPPEVFHSSPCTVMARAQLIALTITCLLGTVLFSLLLTAYFAFSTSGPLSCILIFSMVVSVVLLGIALISICRKNVGAERLVEENRKLQGALRKESMMLKETQAALVDKEACIHELAEMLERNQKKLQEVEEKHEKDRQQSGELRRLYQDSRVLASELETQCALMSQTGLNLAEQLQDLQIQQAVTLMERGVAEKECGNLKSKLDFLQEKLEALVCQKSLLENTIQEQEDLHEGASTPEGETVEVAQGEQGEVAESQEGNNDLG	274	hypothetical protein	Unknown	non-PZ	C.gallinacea_08-1274/3
759	lcl|NZ_CP015840.1_prot_WP_021828897.1_485	>lcl|NZ_CP015840.1_prot_WP_021828897.1_485 [locus_tag=M787_RS04900] [protein=hypothetical protein] [protein_id=WP_021828897.1] [location=complement(559404..559586)] [gbkey=CDS]	M787_RS04900	MNKHIALKKQGTVQPIPETLIEKTEKHVFKKITVYVKNHSKETRPKIQAVPLISLITQKN	60	hypothetical protein	Unknown	non-PZ	C.gallinacea_08-1274/3
879	lcl|NZ_CP015840.1_prot_WP_064317833.1_243	>lcl|NZ_CP015840.1_prot_WP_064317833.1_243 [locus_tag=M787_RS01295] [protein=hypothetical protein] [protein_id=WP_064317833.1] [location=complement(293868..294197)] [gbkey=CDS]	M787_RS01295	MFSTNHLKNREMSQDKDVVASFELHFLGFLEENTVQRSSQSCCTHGYLSQPSCELSTIVSKCLDAHKLSISTSTSVLSSIGRISTHTCLVQGERKLELGGNNGATFLEL	109	hypothetical protein	Unknown	non-PZ	C.gallinacea_08-1274/3
895	lcl|NZ_CP015840.1_prot_WP_148660155.1_579	>lcl|NZ_CP015840.1_prot_WP_148660155.1_579 [locus_tag=M787_RS03045] [protein=hypothetical protein] [protein_id=WP_148660155.1] [location=complement(665455..665754)] [gbkey=CDS]	M787_RS03045	MNPLSPQPTPHYQDVPNMLLAKDSPTRKHFLAFLCYSVMALPILFIFSVGIITTSFCLGPLVLLLLPLLIPIYLFLRKLITLQLQKTYFTQGFYPPEAL	99	hypothetical protein	Unknown	non-PZ	C.gallinacea_08-1274/3
258	lcl|NZ_CP015840.1_prot_WP_021828352.1_833	>lcl|NZ_CP015840.1_prot_WP_021828352.1_833 [locus_tag=M787_RS04310] [protein=hypothetical protein] [protein_id=WP_021828352.1] [location=complement(961645..962637)] [gbkey=CDS]	M787_RS04310	MGLPTSPSSLQQHEAVQKLSILNKVYKECQLNQSIVCITIIVIGIICILSGIVLTSLSFILVFSLLPAQLSVFLGAILIGVGSALVAFGITKYFSKPQSTEQDQLLAEELLKTKLIAEEKKEEVLRLKTQLGETQVTLCNQTEDLKNQLEEARTQCANLLVEREEAQKIVQTSQNEVSQLQNALEQAKLDSEQKAAKIGELEIVVKNQQVITEAIASDLDTVVSSQRNTIAQKDQQLTALKQQVQNLTLQLLSSSSSSSTALSLKTRFLESSFVRRLSMGSSGGRSPLRSIDSLSSSDSDERLSPQQREEIKESDGEGEETCSSSDSNLS	330	putative inclusion membrane protein	Virulence	non-PZ	C.gallinacea_08-1274/3
14	lcl|NC_018626.1_prot_770	>lcl|NC_018626.1_prot_770 [locus_tag=B712_RS03955] [protein=IncA family protein] [pseudo=true] [location=complement(902053..903376)] [gbkey=CDS]	B712_RS03955	MTTSPVNTNPIATRVPTTQHALSSISASKYQRIATAIALLAGMVLIGTLIGALVFFALPASVTLVALVSTALLASVILLSMSMYNVVSQSRRVPGDAQLDEENTRLQAEMIDLREQLIRSEARLEEERGRCSELSVKLMSAIGDLAQANQEKASLESKVQALKELVASYPPIAEEAQKMQEELGKRTSEVALVKQNVRVLEEQVYHLEVQLTQSLEQVDTLAKQKEELESCLQQLQDEGVSTVIALQGKLLDLTEKIEVKDKDVERLKNQNADLALKVQSLEEELEKDEFEG*KSQL*SRGQR*SHIRFRR*NSRTRRCEEKSRRRLP*DAKSKQGTRGFYIT*SSCNIGGNSTSFSSDCKIKGTA*REHRRDQTSTN*KIKSDIWNGQTASTAR*ITS…	441	putative inclusion membrane protein	Virulence	non-PZ	C.psittaci_NJ1	NC_018626.1
627	lcl|NC_018626.1_prot_WP_014946672.1_505	>lcl|NC_018626.1_prot_WP_014946672.1_505 [locus_tag=B712_RS02570] [protein=IncA family protein] [protein_id=WP_014946672.1] [location=complement(576126..577244)] [gbkey=CDS]	B712_RS02570	MIPSILRSSSQEEALERVSVLNRICQHSHVSRKTVSLTLIAVGIILVISGILLLTLTITSLPSAFSIALGATVLALGTSLASFGVALRILKKPRVNNEGEVVLATELMNMKQVVQQKTEEVNRLQGEVSASQTQLAEISEALTTTRELGNNLQSRLNESSELLTQSRQNLGAVEARLQATEETLSQKEEQLARSQGELEAEQAKVEQLEAQVRDLESQLQDTSANLDRAIASQQDLMERLTTDHESEVTRLTRILTAKTEELNSAHATISQIQRHLSEPASLSVGASSPKPLRKSASTFSLNGNTGSPTERINRFTSMLHAGFGRLRRSPGTVTPTSRSSSLSDHSDQSDQRDQDSEDNEPETAEEAREEES	372	putative inclusion membrane protein	Virulence	non-PZ	C.psittaci_NJ1
773	lcl|NC_018626.1_prot_WP_014946864.1_771	>lcl|NC_018626.1_prot_WP_014946864.1_771 [locus_tag=B712_RS03960] [protein=IncA family protein] [protein_id=WP_014946864.1] [location=complement(903749..904195)] [gbkey=CDS]	B712_RS03960	MTTSPVNTTPIATHVPTTQHALSNISSSKYQRVANAVALLAGMALIGTLIGALVCFALPASLTLVALVSSSLLASVILLSISMYNLVSQSRKASSYAQIGKENTRLQAEITELKEKLAHPEARLEEEQKIQLSNTSSSQSGSKLTKTS	148	putative inclusion membrane protein	Virulence	non-PZ	C.psittaci_NJ1
774	lcl|NC_018626.1_prot_WP_014946866.1_773	>lcl|NC_018626.1_prot_WP_014946866.1_773 [locus_tag=B712_RS03970] [protein=IncA family protein] [protein_id=WP_014946866.1] [location=complement(904538..906970)] [gbkey=CDS]	B712_RS03970	MLGLVALIVIFVCEIIMRCISACLTPTLETNMCVVKANSSRGCLAIYVFSIFLSVLVLISSITALVLFSVELGVIPSIVLGMSVLVALFFLATSFYHIVNRKRHIQIESPKNESPSHDALVHVANDPILEDSVGALQCENQQIQELEREHVHVSTRIPDLDSEVLRHEENQMRESSFEARIQELEEALASSESQFRERVFCLESQLAELAQQKSEIEGSVLLFEGTLQQRERNHYLIVKSQEELRVRLERERDDLRVRCLELEAKVVQLEVVAERLSGLSEEHAHCESTITGLRRSQRESKDNIRKLKEKMRRKEEEYLANITASQERQRRYEEEISQLQQNTSENLARIRGLEHELANSAKEQTSHVQSFVEERGKYEQEIEELKRKCRDFANRVSDL…	810	putative inclusion membrane protein	Virulence	non-PZ	C.psittaci_NJ1
933	lcl|NC_018626.1_prot_WP_043943735.1_774	>lcl|NC_018626.1_prot_WP_043943735.1_774 [locus_tag=B712_RS03975] [protein=IncA family protein] [protein_id=WP_043943735.1] [location=complement(907101..908162)] [gbkey=CDS]	B712_RS03975	MQVIYFIKGFFMKCMQTNLFSRLEGQGIVSTRVDRTNSHIIINTIAIVSGILIIASSIAACVFLGADLGLLSAVLLGMAIIAGLLLIALGVYFCCQSSSPQQVTPSVIEQERVLELTQQLATANNELASLRLSNQENQMGIETSLSSISEEQRDLLQERCERIVQLDSIIHQLRKEHALLLESKEEECYREVVRQTNLRLQLDQKHQQEMESKERSIRERMQFLELELTNQEREKDGVLTGLRQTLLQNQERFNQELQEKDQQISDLRHTVSQQQEVDADHIQQLKDSLKEKEEILQRLQSTVNYYENLETDIGISSLTSALVRIRQQEERIALLETLNLRPIARTRNRSSSI	353	putative inclusion membrane protein	Virulence	non-PZ	C.psittaci_NJ1
569	lcl|NC_018626.1_prot_WP_014946590.1_387	>lcl|NC_018626.1_prot_WP_014946590.1_387 [locus_tag=B712_RS01980] [protein=membrane protein] [protein_id=WP_014946590.1] [location=complement(439202..439684)] [gbkey=CDS]	B712_RS01980	MSRKTLFEVKTTTTSIPASIESNPSINPIVTSNTQTPESLKKIDKLTILSIITIVATTLCTAAGIISATVTGIAGLFALPVAAILLAIAVLIAIHKHRCSKELSMQKQPPSLIEMEPIPSSTTSETKESKESKPYTLEDIIGIDSTTPRKISLDDVTVSE	160	putative membrane protein	Membrane	non-PZ	C.psittaci_NJ1
581	lcl|NC_018626.1_prot_WP_014946612.1_416	>lcl|NC_018626.1_prot_WP_014946612.1_416 [locus_tag=B712_RS02120] [protein=membrane protein] [protein_id=WP_014946612.1] [location=complement(469230..470411)] [gbkey=CDS]	B712_RS02120	MSHEKIPSGNHPLPPQQLFNLNPKERFPVKGYLNRVLYNPNTRETTRKVLAIIGGLALAGGIACGITLGVLGAPGLVIATAIGVTLGTILLGASIALLPSKMKKDIRGKIESALEPNRPYDFLSSDLANSLKANFTESSSLPKNMQAPGVEDIDVFTAKNNSKVKLVTFKTPSFLSPIMDRGTGVSRVCFIPPEADLTRPETIRNSSLDLFKIEIGNRGWNTNLAEFSQTPKTPAGWSRSSWSNIAESATDDSPQYLISAWNPFGNYPKADNEQLEHTRHPLYGRKSFDRQKEMFSCFFQSLVASRVHSISIYGNDLLFPKNQLDAPYIDMFAPLDSDFESRVATALSSALAEIAQDPENKLTVCLYGIGSNPLHKPKPLSYKQIDIDDLEDD	393	putative membrane protein	Membrane	non-PZ	C.psittaci_NJ1
931	lcl|NC_018626.1_prot_WP_043943733.1_769	>lcl|NC_018626.1_prot_WP_043943733.1_769 [locus_tag=B712_RS03950] [protein=hypothetical protein] [protein_id=WP_043943733.1] [location=complement(900918..901631)] [gbkey=CDS]	B712_RS03950	MNGVANYIGMNLNRTSACGFQGHRTMNISAIALSIIIIVAQIIVRAASHIQLGSLYIIFLTLTLIASILIICVAIYNLFHLRATVQHSCEEQERLYQHIQDLEVVETDLNRQLQEQKMELDCLREETVSQLERAQHIEGRCIEDLHRFEAEKEDLEQQLLVMKGEVANLSRELESRLADASMDIEMPSSNEEEDDHADWFEANNVIGSPESGITYMVVEDNNADDEESLSSEHEFSR	237	putative inclusion membrane protein	Virulence	non-PZ	C.psittaci_NJ1
932	lcl|NC_018626.1_prot_WP_043943734.1_772	>lcl|NC_018626.1_prot_WP_043943734.1_772 [locus_tag=B712_RS03965] [protein=hypothetical protein] [protein_id=WP_043943734.1] [location=complement(904322..904501)] [gbkey=CDS]	B712_RS03965	MKVLNFPMAYVVKYSNHAIFILAEDIKIAPYIAVGGYCAPMVGSTAFSVYKELAHLGKH	59	putative inclusion membrane protein	Virulence	non-PZ	C.psittaci_NJ1
541	lcl|NC_018626.1_prot_WP_014946550.1_330	>lcl|NC_018626.1_prot_WP_014946550.1_330 [locus_tag=B712_RS01690] [protein=hypothetical protein] [protein_id=WP_014946550.1] [location=complement(381838..382290)] [gbkey=CDS]	B712_RS01690	MRMVSTIIPEHTHVSKSGAQIHLQTSPNLHVPSNRLDPSITSARVEKILSLLPVVGLFVAGYLIYQKHTVMKEAYSRLGHTPNEKCPNLTCSNLDPSRLNLAITMSIFGGLGLLFPIIGLFALVCLIITIVLKIVGCCYQRPQPNSMLPT	150	putative membrane protein	Membrane	non-PZ	C.psittaci_NJ1
542	lcl|NC_018626.1_prot_WP_014946551.1_331	>lcl|NC_018626.1_prot_WP_014946551.1_331 [locus_tag=B712_RS01695] [protein=hypothetical protein] [protein_id=WP_014946551.1] [location=complement(382458..382736)] [gbkey=CDS]	B712_RS01695	MRFLVLPILGLVFSVFVIYRRFTVMRAVYSNLNYTPNKQCENKLCSRIHPEYYKSLIIFGIFGGIGALLPFLILGITLYLVMLILKKSFIFM	92	putative membrane protein	Membrane	non-PZ	C.psittaci_NJ1
901	lcl|NC_018626.1_prot_WP_043943699.1_329	>lcl|NC_018626.1_prot_WP_043943699.1_329 [locus_tag=B712_RS01685] [protein=hypothetical protein] [protein_id=WP_043943699.1] [location=complement(381058..381510)] [gbkey=CDS]	B712_RS01685	MIMSTIEIPRHTHVNYNGSICEVPTTILPDVIHGCPMVLHGVLRRLQHLPMILIPIIGLIYAGVFCYRYAKAQAAIHKIYNFTPNAKCPKCRSTFYTMWSPIICSMLGGLGLMTPLLILLIPILLIVGLAKAFIGLGTSIVGAVKCCLKK	150	putative membrane protein	Membrane	non-PZ	C.psittaci_NJ1
777	lcl|NC_018626.1_prot_WP_014946871.1_778	>lcl|NC_018626.1_prot_WP_014946871.1_778 [locus_tag=B712_RS03995] [protein=hypothetical protein] [protein_id=WP_014946871.1] [location=911889..912185] [gbkey=CDS]	B712_RS03995	MSLENNNFRAAFAHPQPAPALYGTSLIKTANQKISFLSIFHALGNKIGACLCLNPESDSKAGWVFAFVLSAYYYGSPLYYPSPCEVNPSRIKLLPLLI	98	putative membrane protein	Membrane	non-PZ	C.psittaci_NJ1
846	lcl|NC_018626.1_prot_WP_014946962.1_940	>lcl|NC_018626.1_prot_WP_014946962.1_940 [locus_tag=B712_RS04840] [protein=hypothetical protein] [protein_id=WP_014946962.1] [location=complement(1110368..1110571)] [gbkey=CDS]	B712_RS04840	MFVIIGIAVVVICLAFTSPAFVIIVSGAVLLGVLALMVSGVLLWLGKGPKEPGSESITITNLHLDER	67	putative membrane protein	Membrane	non-PZ	C.psittaci_NJ1
918	lcl|NC_018626.1_prot_WP_043943718.1_547	>lcl|NC_018626.1_prot_WP_043943718.1_547 [locus_tag=B712_RS02800] [protein=hypothetical protein] [protein_id=WP_043943718.1] [location=complement(621402..622367)] [gbkey=CDS]	B712_RS02800	MINLSRLCNCVNLTNNSETSQGVCRSKSLKISLAVLAVAIPIILMVVGGLGLAGSAGLGLLIFGGIVLAVMGLVAATAFIRSKQFIPVSGESGMGLQPCPELTAEGRAALDNAMQKLNQERDTLQPPNWGGLREPVNPDISHLLSLKSRKNNEVLELLHTDQNGRVAFPDDAASRDPVLINAVTELMELSFAVSMYSLRDLEAYRERFPEVTSNLEALSRQESAYYKTFYQMSLSYSLLRHLHMYSQNDVSDADIASRRDRFYQEGTPEFQWRSLYNCFCQQARWYIGNEQEAVQREGRLIRHSTPDTSRGSFGHPGTTPT	321	putative membrane protein	Membrane	non-PZ	C.psittaci_NJ1
927	lcl|NC_018626.1_prot_WP_043943728.1_680	>lcl|NC_018626.1_prot_WP_043943728.1_680 [locus_tag=B712_RS03500] [protein=hypothetical protein] [protein_id=WP_043943728.1] [location=complement(801287..801598)] [gbkey=CDS]	B712_RS03500	MMVMATVIPTGFCLQNQEPINLWDEFPLAERVCVILSIVLVIFGVICSIIGMLLGSITTGVIGFSLYIISIFLLLRGVVIYNHFSLNYLVYGSLDKNYRSSEV	103	putative membrane protein	Membrane	non-PZ	C.psittaci_NJ1
862	lcl|NC_018626.1_prot_WP_014946978.1_969	>lcl|NC_018626.1_prot_WP_014946978.1_969 [locus_tag=B712_RS04990] [protein=5-formyltetrahydrofolate cyclo-ligase] [protein_id=WP_014946978.1] [location=1143179..1143721] [gbkey=CDS]	B712_RS04990	MDTSVTTDKNKQREFFSSLRQSIQEPRLSQASQAIAAFVRLLPKGSCVLSFVPFRSEININLANQILIEDFSLALPKIDNHELTPVLVSSLNTLSKIVHPLRISEFNLHSISPQDITHVLVPGLAFDNDNYRLGYGGGCYDRWLANYPHLISIGVGFREQKTSILPRESHDIPLSQLFLA	180	5-formyltetrahydrofolate cyclo-ligase	Metabolism	non-PZ	C.psittaci_NJ1
984	lcl|NC_018626.1_prot_WP_148271909.1_574	>lcl|NC_018626.1_prot_WP_148271909.1_574 [locus_tag=B712_RS02945] [protein=5'-methylthioadenosine nucleosidase] [protein_id=WP_148271909.1] [location=complement(659741..660559)] [gbkey=CDS]	B712_RS02945	MPFFVAPLSRIGIIFALPEVSESSDSACPIPWFANSKKTVEGRRTYYSGDYFGKYLVMSSFWPNKVSAAVISCNMILKHRVDLILIIGTCYSRSETGRFGNVLISHGYVNYDSDVRPFFKRFEIPNIHQSIFATSEAYREAAKIGGRQFIAMHKDSIERLLKTYGYLKPTTSTEHGLTEGIIATGEAFSMSKNYFLSLQQIHSEIQGFDSAGGAVAQVCYEFGIPCLGVNILIPHPLESSSNEAWLKLQSETSKFYTDALLKSVLQEICLTR	272	5'-methylthioadenosine nucleosidase	Metabolism	non-PZ	C.psittaci_NJ1
317	lcl|NC_018626.1_prot_WP_013462668.1_494	>lcl|NC_018626.1_prot_WP_013462668.1_494 [locus_tag=B712_RS02515] [protein=ABC transporter permease subunit] [protein_id=WP_013462668.1] [location=564063..564728] [gbkey=CDS]	B712_RS02515	MQIDMIYMLVKETGSTLYMVCASFFFSSILGGLLGLGLFITASYGLKPMKGFHSVVSIILSFLTAIPFAILIVILFPLTRWIVGTSLGATASIVPLTFGALPLVASFVSEALRTGALTCVEPAIALGIPKIKILKDILFPEILPQLIFSLKNLVVHLIACSTFAGFVGGGGLGQILLQYGYYRFDFSITLSVLIITLFFIEGIRILGDTLGRRILKHRGIL	221	ABC transporter permease subunit	Metabolism	non-PZ	C.psittaci_NJ1
708	lcl|NC_018626.1_prot_WP_014946782.1_644	>lcl|NC_018626.1_prot_WP_014946782.1_644 [locus_tag=B712_RS03310] [protein=alpha-rhamnosidase] [protein_id=WP_014946782.1] [location=complement(752092..753165)] [gbkey=CDS]	B712_RS03310	MWKGWICLIFFSPAVVHAGETYKPCEELWLSSDNRTSGMSTIVETSGRLLVVWQDCDSNKLIGRRCDLGIWSEPYEIFPQESGLFSHPVLVRISSQEIWLFYRKQQVGESRSQPYVAFSFNSGFRWLEHRLLPPGIEGTTRNPPYVDRIRNRVYIPSYNVYEIPGQEVIGDSWVEIYNFFSKSWEGRMGPILGGSRNQVPIEPAIVKFTSNRLALFFRNASVEESYICMAVSTNQGSSWSKLKNLPWRSYDNSIAVQSGRNGKLYLFANSAPAGERLTCFSSYNEGITWNHPKLIDSGYSVDPSAYLDRQGCMHLVYTSKDDQGTQRIKYYRIKEDTLLLNCPACWILEDIKESTDE	357	alpha-rhamnosidase	Metabolism	non-PZ	C.psittaci_NJ1
647	lcl|NC_018626.1_prot_WP_014946694.1_533	>lcl|NC_018626.1_prot_WP_014946694.1_533 [gene=argR] [locus_tag=B712_RS02730] [protein=arginine repressor] [protein_id=WP_014946694.1] [location=604250..604693] [gbkey=CDS]	B712_RS02730	MKKNMAVDEALKEILIREGASTQEEICQKLSSLGIAMTQSSVSRWLRKVHAIKIPGEKGARYSLPPSVGESNIKRLVFSVRHNSSLIVIRTAPGSASWIASLIDNRFTESILGTLAGDDTIFITPISESTISLIAKDIENFLLVFSD	147	arginine repressor	Metabolism	non-PZ	C.psittaci_NJ1
483	lcl|NC_018626.1_prot_WP_014946471.1_205	>lcl|NC_018626.1_prot_WP_014946471.1_205 [gene=thiM] [locus_tag=B712_RS01080] [protein=hydroxyethylthiazole kinase] [protein_id=WP_014946471.1] [location=216502..217290] [gbkey=CDS]	B712_RS01080	MLERMQEALQRLRKERPVILNITNYVSMDFLANCFLAIGASPIMSVSDLELEELIELSSAVYINIGTLDHLFIQRAYRAVDLAVRQNKPVIFDPMAAGATKIRTEVSHHLLSHATIVRGNASEILSFGDIPRKTRGVDSTHSTQDARDVAIALAKECLCGCAIAVSGAIDFITDGNREATVELGDSLMSYVVGMGCSLTGVLAAFRSVIDDSFEATRLGIEYFTLCGMLARERCEGPGSFKAYLLDELYASDFSRMRRYYDR	262	hydroxyethylthiazole kinase	Metabolism	non-PZ	C.psittaci_NJ1
628	lcl|NC_018626.1_prot_WP_014946674.1_507	>lcl|NC_018626.1_prot_WP_014946674.1_507 [locus_tag=B712_RS02580] [protein=LOG family protein] [protein_id=WP_014946674.1] [location=complement(578730..579374)] [gbkey=CDS]	B712_RS02580	MCISPTVGSSQNWEPQDIHDCEQIISATQFHQDHGPWIVVAGGFCPTDEHYKKAQNIGYLLVKNGYAVVTGAGPGIMEAANAGAIRAEGASLGFILKGEELNDYIPKENYLQVSHISHRLEGMVGKASGCVVFPGGLGTVSECFFALDHFRHLEVPHPVVLVGMQFWGPLVEWMKNLHYTHTCPGHLYLVDSSEEAVDIIFSHHKRQSYSFSSN	214	LOG family protein	Metabolism	non-PZ	C.psittaci_NJ1
766	lcl|NC_018626.1_prot_WP_014946853.1_756	>lcl|NC_018626.1_prot_WP_014946853.1_756 [locus_tag=B712_RS03880] [protein=M20/M25/M40 family metallo-hydrolase] [protein_id=WP_014946853.1] [location=883597..884976] [gbkey=CDS]	B712_RS03880	MNNDLNYFESHYQKLLKEFSDFLHFRSISADPSCLSNCESCAAFLVDNLKDIFSIELWEKPGHPPIIYATYREAGSTAPTLLLYNHYDVQPADMADGWLADPFTMRKKGEHLIARGASDNKGQCFYTWKALEHYYQSRKGFPVNITWIIEGEEESDSPALKAFLEEKKEQLQADYFLIVDGGFSSAKAPAVSIGARGLAIMKITLEEGQKDMHSGIFGGIAYNVNRALAEMLASLHHKDNSIAVERFYDDVVLPGESERSDNPKSNLLKDGEKSLGFRPTLYSPATTVEEALSIYPTLDINGISGGYTGPGFKTVIPYKATAYLSCRLVPKQDPQKTVKQVIQHLEKLVPPTLKFSYEIFEGSPGWRSSPNLPLVLALQEIYSQLYHQPCLRVFMEATI…	459	M20/M25/M40 family metallo-hydrolase	Metabolism	non-PZ	C.psittaci_NJ1
621	lcl|NC_018626.1_prot_WP_014946664.1_495	>lcl|NC_018626.1_prot_WP_014946664.1_495 [locus_tag=B712_RS02520] [protein=methionine-binding protein] [protein_id=WP_014946664.1] [location=564725..565528] [gbkey=CDS]	B712_RS02520	MKKIKILSLLALAISLTGCHKNSEGVLRIAASPTPHAELLYSLEKEAQSLGLQFKILPIDDYRVPNRLLLDKQIDANYFQHEDFLKDECARYHCDGKLVVLAKVHLEPLGLYSSKTQSLEELKVKEQLRIAVPIDRTNEQRALDLLKDCNLISYKEASHLDITAKDVFGCGGKKVTILEIAAPLLVSSLPDVDAAVIPGNFAIAGGIYPYKNSLYLEDVHTSKYTNVVVIRAEDMEDSRMQKLQQLLQSCSVKDFFDAKYQGIFLLQ	267	methionine-binding protein	Metabolism	non-PZ	C.psittaci_NJ1
439	lcl|NC_018626.1_prot_WP_014946412.1_91	>lcl|NC_018626.1_prot_WP_014946412.1_91 [locus_tag=B712_RS00485] [protein=methionyl-tRNA formyltransferase] [protein_id=WP_014946412.1] [location=106084..107049] [gbkey=CDS]	B712_RS00485	MSLKVVYFGTPQFAATVLADLLHHEVNVIAVVTRVDKPQKRSSQLIPSPVKTLALSKNIPLLQPEKASDPQFIEQLRDFEADVFIVVAYGAILRQTVLDIPKYGCYNLHAGLLPAYRGAAPIQRCIMDGVTQSGNTVIRMDAGMDTGDIANVSVIPVGPDMTAGELAEALANQGGEILIKTLQQISDGTITHTPQDASKASIAPKLSKEEGFILWDRPAEKVYAHIRGVTPAPGAWTLYSYQDKPERRLVVRKASLASSKGVYGKPGDVILSDQQELLVACAEGAICLREIQPEGKGVMNSKSFLNGLSGHKLKLSFNLIY	321	methionyl-tRNA formyltransferase	Metabolism	non-PZ	C.psittaci_NJ1
122	lcl|NC_018626.1_prot_WP_006342992.1_308	>lcl|NC_018626.1_prot_WP_006342992.1_308 [locus_tag=B712_RS01580] [protein=peptide deformylase] [protein_id=WP_006342992.1] [location=354512..355066] [gbkey=CDS]	B712_RS01580	MIRELEYYGSPTLRREADAILDITDEIRQLAQDMYETMVAHKGVGLAAPQVGESVRLFVMCVEGETEDGDLIFCDFPKVYINPVLSDVSEDLVLGREGCLSIPGLRADVYRPRSITVKAINLDGQEFTEHLEGFPARIIMHENDHLNGVLYIDKMEEPKDYKKFKSTLEKIRRRYNNHLTDKAS	184	peptide deformylase	Metabolism	non-PZ	C.psittaci_NJ1
576	lcl|NC_018626.1_prot_WP_014946602.1_406	>lcl|NC_018626.1_prot_WP_014946602.1_406 [locus_tag=B712_RS02070] [protein=SAM-dependent methyltransferase] [protein_id=WP_014946602.1] [location=456570..457280] [gbkey=CDS]	B712_RS02070	MTLYIFPNTLGNRRVDLLPAGISEVLPKLQGLIAESDRGGRTFLSLWKVQEIHKFPIAVLSKNARSVKAWDFYLEPIVKKQENWGLVSDSGLPCIADPGAGLVRRARALNLPIQAFSGPCSITLALMLSGLPGQNFTFLGYLPQNPRERERCIKSSAGKQHTQICIETPYRNVHTFQALLEVLPGHADLCVGIDLTGDQEFVSTRSVDTWLQSKDIDQVTQKITKTPAIFLFHTPR	236	SAM-dependent methyltransferase	Metabolism	non-PZ	C.psittaci_NJ1
473	lcl|NC_018626.1_prot_WP_014946459.1_180	>lcl|NC_018626.1_prot_WP_014946459.1_180 [gene=recJ] [locus_tag=B712_RS00950] [protein=single-stranded-DNA-specific exonuclease RecJ] [protein_id=WP_014946459.1] [location=191793..193565] [gbkey=CDS]	B712_RS00950	MASKDNSSVSNPTWIYPKYDPALLSSIIKELHLHPVAAQTFISRGFQTVDEVRDFLYVHLSNLNDPELLLDMSKAVQRLLLAKERGEHVMVYGDSDVDGITGVALLVEFLRSIEMKVSYCFLGAFLKHYGEPSLLIAKMKEEGVTLLITVDCGITAGKEVSDINKQGIDVIVTDHHMPTGKIPHCIATLNPKLRDHTYPNKDLTGVGVAFKLARGVVNALQKNNPKLKLDIKHLLDLVTLGTVTDVGTLLGENRTMVRHGIKEIAKGSRLGLRKLCIFSGVKPSEVTSTDIVLKISPKLNSLGRLADASKGVELLLTKDPEVADDLIQYLDKINRERQKIEADVFHDVQKILKNQPDIVKQAAIVLSSQDWHSRVIPIISARLAKAYNKPVAIISNQGG…	590	single-stranded-DNA-specific exonuclease RecJ	Genetic Info Processing	non-PZ	C.psittaci_NJ1
482	lcl|NC_018626.1_prot_WP_014946470.1_204	>lcl|NC_018626.1_prot_WP_014946470.1_204 [gene=thiE] [locus_tag=B712_RS01075] [protein=thiamine phosphate synthase] [protein_id=WP_014946470.1] [location=215870..216508] [gbkey=CDS]	B712_RS01075	MEENFFKLILITNKQNISVEEYLDFVCACVHSGVTSVQLREKELSYRELLGFGEALKSILDPLEIPLIVSDSVSVCLDLDATGVHLGQTDGDVIEARELLGSDKIIGWNVNTLDQLLNANTLPIDYLGLSAMFATQNKPDATNLWGFSGLEQAVSLCEHPIVAIGGIDESNAAEVIEAGAAGIAAIGLFHSAQNPGLVTKTLREIVNRGLRC	212	thiamine phosphate synthase	Metabolism	non-PZ	C.psittaci_NJ1
340	lcl|NC_018626.1_prot_WP_014943643.1_77	>lcl|NC_018626.1_prot_WP_014943643.1_77 [locus_tag=B712_RS00410] [protein=hypothetical protein] [protein_id=WP_014943643.1] [location=93683..93883] [gbkey=CDS]	B712_RS00410	MKRMSVVFISLFLAPIGAGDNKEARSYETKIWKKILQTYIGECEFPRQEVLEPLFGESLDSHIGRV	66	hypothetical protein	Unknown	non-PZ	C.psittaci_NJ1
776	lcl|NC_018626.1_prot_WP_014946870.1_777	>lcl|NC_018626.1_prot_WP_014946870.1_777 [locus_tag=B712_RS03990] [protein=DUF1548 domain-containing protein] [protein_id=WP_014946870.1] [location=910414..911688] [gbkey=CDS]	B712_RS03990	MANITPNCFPSYSTHIVPKLSLKQHLQICAQNIHYHVFYLFITTTLLKQSPHTANPVNLRIILTVILALVVSSVLFLFLYPLKLALLGVSLCLKDAKTTTISPIKIFSRNLQDICNETLYINSDTLHITPESSPFLKSFLIPGERSWKLRHLENEISKIYSGIPDPLFKILHYVNTKFLQQDDSSSSQQDSLEASLYYSVLQKLTVALQDPSITKPRKQQLLNYIGSYAFACPPTWIEVIFRELTEIYNKQDTSVNYILLCVQMFKENLLQLITNRSSPEWHHMASFKHYHGRSLGLNIDSLARIQFTGYLILKKQSLYDRVYKRFISSYRDSVADLIEYIRYQISESSQDLKNSLSVYLCETMRTLRVPENEISSILCSLFYDNQFDLNTSGVAFILL…	424	chlamydial DUF protein	Unknown	non-PZ	C.psittaci_NJ1
725	lcl|NC_018626.1_prot_WP_014946803.1_681	>lcl|NC_018626.1_prot_WP_014946803.1_681 [locus_tag=B712_RS03505] [protein=DUF687 domain-containing protein] [protein_id=WP_014946803.1] [location=complement(801666..803357)] [gbkey=CDS]	B712_RS03505	MIVTVNLDGNSSLENISLGDYHPPSAGDDVSLSQQTSERVDCFIHGGCGSDVMEQPEVFEAVSIFDPNAEIPRAHEVCVTYVNGSFQTLLEAQHESLYLSEVRGEPVRLLYNSGWGGGGGRSRLLRRPVVSCSSPLCQALIESLKYFFSHPDNQHRHHTIIFYGDGGAIVNEVLRHVPYGDRVRVIGIAPTTYVTGSNAAHFRVSGDMTTLLDSAGFARSNVTTLAYSSGAEGLFLPSLRCPSYVWALRLAHHSSSGESSSESMLPLASNQISLVEIGHGQGAFERLSELLQLGETSSEVEFNFTPQSRSDILLSSIFCIFRVCGLLQEYIIVSVTYAPDVYVSYVIIFGYTLNLLRYFLLLLTNRRSVRDAYRSLRLIAHGLTPLIFLVTIVDNLNCV…	563	chlamydial DUF protein	Unknown	non-PZ	C.psittaci_NJ1
818	lcl|NC_018626.1_prot_WP_014946918.1_859	>lcl|NC_018626.1_prot_WP_014946918.1_859 [locus_tag=B712_RS04405] [protein=DUF687 domain-containing protein] [protein_id=WP_014946918.1] [location=complement(1006496..1008385)] [gbkey=CDS]	B712_RS04405	MFTPIHSVYSGYFAPRSGYSEENQESNESQTCILGISQHTIGTTPLATNTLPLVGSLEGSPSVSEGTQEDSVYLFIHGNNNERSRNRHPVPIFQTICESGESTPVSTPLVGVGYTNGSQSGYYRAQNETIHLSQLLGGREVIGIYNREGIGSSFFFRRSQQGMTPICEAILDVWDSFFASHPPGSTFIHYFFGNGARYVQEAIRNTRHADNIVLVGICPSDYVEHTRSFYYRVWGDVFSCLDYRGFLRSRVVTLPYSSGSLGITWIHFTDPAFNNAIVATFMQIAGVSAVSKNLVEGNIVEITETSPLGDSNPSDQERNIGIVGHNIQGVTVSRTASPNVFSRIQTLLGMAETVIQVEESVLPPESCLDRLGEAVINILRISDAVSIFWIFPLIDTNVN…	629	chlamydial DUF protein	Unknown	non-PZ	C.psittaci_NJ1
900	lcl|NC_018626.1_prot_WP_043943698.1_328	>lcl|NC_018626.1_prot_WP_043943698.1_328 [locus_tag=B712_RS01680] [protein=HDIG domain-containing protein] [protein_id=WP_043943698.1] [location=378943..381039] [gbkey=CDS]	B712_RS01680	MIKQMEDRRQVYRSCTTAEMDRPWSRYLLCLGITSIFGLTLFSFIYLRVLHVPVYKEGDFAQVSLNSPIDFSISWNVHAFYSKRAAIPEVFGKVYRICENTCFEEPEEEETRRWLKKTQDFLGSVGFIDSSTETCLQDLHLRPSALKERDRLLGIHVSSDSREVIHQCVEHVDNFLKSENCPASCRLLIINNLKEKPLDIAVDKEKSGYVKGDLLGTRRIEYFRKGSPIIRQYQRISARDAKILRCLRQQLLSSTTLFSYRGAFGVLLLVAIILIWGYRLLVTFCPELLKSPKRYTLYIAIFSLSLIGAKITETLCALGPQSWEAYLSYPLILPFTAILLGHLVGIPLAGVSCTLLGMLYTLESDIWNNSWFLVMNLLSSWRILFTLNRVTRLSSLFWC…	698	HDIG domain-containing protein	Unknown	non-PZ	C.psittaci_NJ1
4	lcl|NC_018626.1_prot_381	>lcl|NC_018626.1_prot_381 [locus_tag=B712_RS01950] [protein=hypothetical protein] [pseudo=true] [partial=5'] [location=<432827..434579] [gbkey=CDS]	B712_RS01950	GNSSRQGSRTLTKLPPAITTSASNGEVQTAANNQVLLDMLIQSIGGTSGHNSHQLISLLQSLAGSPVSQIHSPQDLVNILHRQDHANMEILISSLIHLAGRNRRGSSSVEKVMQIVEALGGLAGPAGSAAVSLASLISAAVNSERTRRSGRFCYDYCHKCCEKNCGCPGCGCSQGEYGCGVVGRFLCGLFGNFCGIEVDVRRDLEEELQRIENEYSSTILLLALNRLGVDLVALLSGNSTVRLPSLEQIREECSKCSRDLLRILKDKTNTMWCCAAQGYNRIIKNTFLRSVFVSGMGSSCDIDGRQLGQCVRILHEWLGDEDVMVASDFDMEKLALSLPDLSVISRRRSEIGSLGVVTSAYVMQDLGKILMKASHGGRQVWLNVSDLMTIMCMVLAYRG…	584	hypothetical protein	Unknown	non-PZ	C.psittaci_NJ1
565	lcl|NC_018626.1_prot_WP_014946582.1_380	>lcl|NC_018626.1_prot_WP_014946582.1_380 [locus_tag=B712_RS01945] [protein=hypothetical protein] [protein_id=WP_014946582.1] [location=430036..432234] [gbkey=CDS]	B712_RS01945	MAFPLGNIRSFLGYGEPQEEPNITENTSLVSTVAETVLTGVTTPSTSQASPETSNGREITSSAFVADAGEAAAALSALDSSLEDIYVDMEPTRRDSASQTDGVTYLEYLKERQNETVVLRDHVRDVMTRSVSLGADLFARSSILTQPRASIECLDDLSLSDSATTPLTASNEEGESIEKSPVLRTQLFSFFIDLLKQDLFHGSISGGKIEALFNLLSGGMSREEYSDLLNLIKEGDFTSVRDITKFCNIIMETPVCKSSNEMQMLFNFFKGEGGAITLVVLHELMGILTETLGLPLPEGINSFLIAIKNLYETTHPDGVSNVATAVSILSLVSGVLQSETTRRVMQSCYDGCADSCSGNCGCVGCGCAEGAGGCGGFGSLLCGIFAGCFNLDTRRGAIT…	732	hypothetical protein	Unknown	non-PZ	C.psittaci_NJ1
788	lcl|NC_018626.1_prot_WP_014946883.1_801	>lcl|NC_018626.1_prot_WP_014946883.1_801 [locus_tag=B712_RS04120] [protein=hypothetical protein] [protein_id=WP_014946883.1] [location=complement(940673..941179)] [gbkey=CDS]	B712_RS04120	MRFCCFVLFLLTSSLSMWGQELPLKDQGNAVLDKFSPPQYVQLSNGERIWYSYHDAYRDAVKKGKCCIFVYFNPSSAKIWSHLVDKNFCFPKALADFCNIVVLQRGLISSIDYYPKMDPMVLYMGDFQDHFWELDLREPCVILITISPKGYEKVLRVVPASMSNFVDL	168	hypothetical protein	Unknown	non-PZ	C.psittaci_NJ1
664	lcl|NC_018626.1_prot_WP_014946722.1_562	>lcl|NC_018626.1_prot_WP_014946722.1_562 [locus_tag=B712_RS02875] [protein=membrane protein] [protein_id=WP_014946722.1] [location=649464..649928] [gbkey=CDS]	B712_RS02875	MLIKSYNTPADFIEQTAGAPYLIKSAFARKGSNGQIFQTHDVESVKEVMFSELISSIPILGTIRGLARMYSLWSVKDRSEDSIHSLSQQSTLAIFEILGMAPILLALQIALMVSASILILAILIIGITIGGIGFLAHYSITKLIGCIKQSCCSR	154	hypothetical protein	Unknown	non-PZ	C.psittaci_NJ1
500	lcl|NC_018626.1_prot_WP_014946492.1_251	>lcl|NC_018626.1_prot_WP_014946492.1_251 [locus_tag=B712_RS01300] [protein=hypothetical protein] [protein_id=WP_014946492.1] [location=266799..267569] [gbkey=CDS]	B712_RS01300	MNPINPYGSSIPGPSQGPAEGGGKSDPLRGVGGKFTRRGAIRGRKGVRGYQGYLESKVSKHGSEKAHKAASRVEQISTRIKASGAKASDAISRAAYKAGKMLTQTAKKVKSKIQDKISGKKGPVSGKKESQGAPQQSQMKVLAKEAVAKVGKMSAGVKRSLDTSKLGASKSPSKQPKTEGPSAKGRSGFSPDLGAIADRDRIKIPRANVQFQQEGERKSQRLANQKTKGILKQPGAPKTGKKGVRWADQEGKSLEQ	256	hypothetical protein	Unknown	non-PZ	C.psittaci_NJ1
526	lcl|NC_018626.1_prot_WP_014946529.1_297	>lcl|NC_018626.1_prot_WP_014946529.1_297 [locus_tag=B712_RS01520] [protein=DUF2608 domain-containing protein] [protein_id=WP_014946529.1] [location=341703..342560] [gbkey=CDS]	B712_RS01520	MISLLKYLPKVSILIVATLGTLTTAEAAKKKHVPMTMVYSFDEVFTHLEKNKEDTLFCINVDSVIQHKYIGSPGWYQNRLSRLSKRFGDFFKAKKRVAEEQVLIDTLVSKECLELNVADRFSQILSECSCSLLGVSSLGIESVSSTLKSLKECGIELFSRAFPTEDFFLETTQKCSASALVQDGVLFCSTLGFSEAMKLLFIYENKMPKNIVFLTDNPEEIKTLGRECIDLGIKFFGLVYYPAAESIFSYVYPYSAAVEIQEEHALKVISDATAQLSLDSLNQKS	285	chlamydial DUF protein	Unknown	non-PZ	C.psittaci_NJ1
331	lcl|NC_018626.1_prot_WP_013462762.1_971	>lcl|NC_018626.1_prot_WP_013462762.1_971 [locus_tag=B712_RS05005] [protein=CADD family putative folate metabolism protein] [protein_id=WP_013462762.1] [location=complement(1145237..1145974)] [gbkey=CDS]	B712_RS05005	MKPCLDLLDKNINQKHMLNHTFYMKWSKGELTKDQLKAYAKDYYLHIKAFPRYISAIHSRCDNLEARKLLLENLMDEEAGNPNHIGLWKNFAYALGVTEEELENHVPSAAAQKKVDTFLRWCSGDSLSAGISALYTYESQIPAVAESKISGLKQYFGFTSPEGYEYFSVHKDVDVKHAREEKVLIETLLNNDCNKILQASREVCDALYEFLDGFLDEKDSCSTISPASSTTSDSQPSSCGCHCRH	245	CADD family putative folate metabolism protein	Virulence	non-PZ	C.psittaci_NJ1
320	lcl|NC_018626.1_prot_WP_013462711.1_709	>lcl|NC_018626.1_prot_WP_013462711.1_709 [locus_tag=B712_RS05255] [protein=hypothetical protein] [protein_id=WP_013462711.1] [location=complement(830942..831085)] [gbkey=CDS]	B712_RS05255	MFFIRVRSVGFLDIHGVLSTRKGEQVMKSRSGVWVGARGAIFYRIAS	47	late transcription unit A protein	Virulence	non-PZ	C.psittaci_NJ1
657	lcl|NC_018626.1_prot_WP_014946710.1_553	>lcl|NC_018626.1_prot_WP_014946710.1_553 [locus_tag=B712_RS02830] [protein=membrane protein] [protein_id=WP_014946710.1] [location=637618..638379] [gbkey=CDS]	B712_RS02830	MINTAIGIIGIAALASALDDYESALNQNDTPQRPGEYTVSSSNDAVFLLRDIEKLTEVIHTLHFTLPSWLINDIKDIENGAKRVLEVSQMQGNDNRTGLGVLQGLFDNYYQVRDYLNSVCYIGDGTNCGTSLGNIKYHGSATHIPHTIKHHPFKAKYPSPIQGKSRVMTISAIAILSILALAAVVALGTLGGLSIIALPISIGVSVAIALGCVLTTSILIKKLKSRVVTEYRQEIIPVSQYPRPIYWGSSNFN	253	putative membrane protein	Membrane	PZ	C.psittaci_NJ1
658	lcl|NC_018626.1_prot_WP_014946713.1_555	>lcl|NC_018626.1_prot_WP_014946713.1_555 [locus_tag=B712_RS05195] [protein=hypothetical protein] [protein_id=WP_014946713.1] [location=complement(641370..641750)] [gbkey=CDS]	B712_RS05195	MFSHLCSSLIFSHDFLDELDSFHKGNGYLESVAERVDRLLQFRDTTLVLYIDKMNTRGQLVYVPIHIPLFFQERLKTLFLYLCVIPALIALVIKLITRIALYFKYRGWENWTDKTDILMTPLTSTC	126	putative membrane protein	Membrane	PZ	C.psittaci_NJ1
724	lcl|NC_018626.1_prot_WP_014946801.1_679	>lcl|NC_018626.1_prot_WP_014946801.1_679 [locus_tag=B712_RS03495] [protein=hypothetical protein] [protein_id=WP_014946801.1] [location=799249..800970] [gbkey=CDS]	B712_RS03495	MLSLSSSCNTPGLQTAVSQQNQNTLDPGPKKIIKLSRKIEGFLEKHKPPASTCYLANPTSSSRVQILGEASCSREVTATLGQQNYPPQGPLVRSSADNFYLDVKEYSTIHGTACTALSLLKTDVRSGIKRRLPIIPGATKQKMQRFCPTSIEESDRQAVRVEKRTRDMLFIAQKVRQYNIFEDRRGAVLDLWHVAPTDTNPKDAQKIWIKTPDGYKSPFCYAKCLNYARTIRCYRTTAPSRGSFLIDENQGSILASSVAYTLGAIFRHSRFKNILLEKETLNNGEAIYVADSVLVQIILLISLVARNTHPYTKDVKPEAIFSEDEKNVITLASNIFREQVLGKIPLNKDEAGVSETKPLEFSVASKNSDPWRQPRLDQLSSSTVQEDNFDDFAGEEGQG…	573	putative membrane protein	Membrane	PZ	C.psittaci_NJ1
659	lcl|NC_018626.1_prot_WP_014946714.1_556	>lcl|NC_018626.1_prot_WP_014946714.1_556 [locus_tag=B712_RS02845] [protein=adenosine deaminase] [protein_id=WP_014946714.1] [location=complement(641955..643322)] [gbkey=CDS]	B712_RS02845	MVDNKLFFIIEQVSQLSSSELDDTLCTSQFIKNLPKADIHVHLPGTISPRTAWELGVRNGLIKWKNGEWTFSPLSSKNPHKSYSEIFKNFESIRYEKDPDVSVLKYAVISRDFSSFDRIMATVQGHRYPPGGIQNENDLWLVLQNYLKQCIKDNIIYTEVQQNIRIAYAIYPSLSHQEARFRLYDLFSRAAHLFQCQGIVLRFLNCFNKTDSSNLQQSTQQRSAEAAQWLDEAEAYFPNLFVGLQSAGAETCPQAAPMKLTPGYRYAYDKGFGCEAHAGEGTGFLYLSQTLKTLPIQRIAHGFQAIEHLPTIHEIQEKNITLVMAPAINLILGASLHQYSGLKKIGKTMINSLDGHPFFSLFRHHKLSVTLSSDNPQMGGTSLQNTMLLLSGFPSDEDS…	455	adenosine deaminase	Metabolism	PZ	C.psittaci_NJ1
660	lcl|NC_018626.1_prot_WP_014946715.1_557	>lcl|NC_018626.1_prot_WP_014946715.1_557 [gene=guaA] [locus_tag=B712_RS02850] [protein=glutamine-hydrolyzing GMP synthase] [protein_id=WP_014946715.1] [location=complement(643349..644887)] [gbkey=CDS]	B712_RS02850	MSKILILDFGSQYTNILAKKIRSFSVFCEVLPWNTSLEDVLQKQPAGLIFSGGPRSVYQENSPKVDQEIYNANIPILGVCYGMQLIARDFGSEVQRGDNEFGYIPITFYPSELFQGLVDEDSFQTEIRMSHCDSVTGPPKDFSIIASSQRCPVAAIECPKKKLFGLQFHPEVSDSHSVGDKILSNFVRHICRAPETWETQKIGKQLIKEIQEKVGETERVLLALSGGVDSSVLAVLLHRALGDRLSCVFVDTGLLRKGEAQEVKQLFASLGLEVIVEDASEKFFRDLSGVYDPELKRKVIGAAFVDVFDNISRNLNVQWLAQGTIYSDVIESAKSCDATQVIKSHHNVGGLPEKLNLKLLEPLRFLFKDEIRVLGKTLGLPEVFINRHPFPGPGLGVRV…	512	glutamine-hydrolyzing GMP synthase	Metabolism	PZ	C.psittaci_NJ1
661	lcl|NC_018626.1_prot_WP_014946716.1_558	>lcl|NC_018626.1_prot_WP_014946716.1_558 [locus_tag=B712_RS02855] [protein=IMP dehydrogenase] [protein_id=WP_014946716.1] [location=complement(644902..645978)] [gbkey=CDS]	B712_RS02855	MREALTFDDVLLKPQYSEVLPQETCLSSSVSKFLPLSIPILSAAMDSITEFSMARGMAVAGGLGVVHKNLTMNEQVSIVKQIKSQDASLAVGCAVGIGQQGWERADMLVESGVEALVVDTAHGHSRLVLDTAEYLKKNYPEVTLIVGNIVSRDAALYLAEIGVDAVKVGIGPGSICTTRIVSGVGVPQLTAIMDVVEALRGSSVRIIADGGMRYSGDIVKALAAGAHCVMLGSMLAGTNETPGDIVHIHGQAYKMYRGMGSQGAMEKGSAERYFQECNAKKFVPEGVEGLVPYKGSLDDVLYQILGGLRSGMGYLGARNLEELQKNAVFVRITHSGKTESHIHNLQYVQGTLNYQISK	358	IMP dehydrogenase	Metabolism	PZ	C.psittaci_NJ1
653	lcl|NC_018626.1_prot_WP_014946703.1_546	>lcl|NC_018626.1_prot_WP_014946703.1_546 [locus_tag=B712_RS02795] [protein=DUF648 domain-containing protein] [protein_id=WP_014946703.1] [location=619620..621269] [gbkey=CDS]	B712_RS02795	MLNSVTFSPLYSPSRVERFSAALDSYFYLGGKQTKVIDKSSELGIRLVTQHETRAISTVEKILKIFSWIFIPITITAWLLRLALHLYLHIAYPCIYLDAALPEALQKDIFITCQKISHTLNTKTILTTEADAYQELSNEGITLLKPQEEFLNVLPERFYLDSSESYTFYFLGRRDKIDTHSLDLYNLIQLGRNFIAGYGLTNKNVKKSIAICLKDRFGITAKITSLPKHNQALYQGLKAEFRFDNYPNYVCTLKDNTISMRRVVNSYADELEVSAIATFVKNVLEARYLEKRDSSHISWTKYVGCDMGARVVILDDEEEHKEIITSTPEGDTTTNLRYFSSKSFVECYHNMKKRNLVPYILGKNAVFKHHQNRYQLIMNEVGSSLPVEDVDKSTKHVMS…	549	chlamydial DUF protein	Unknown	PZ	C.psittaci_NJ1
919	lcl|NC_018626.1_prot_WP_043943719.1_548	>lcl|NC_018626.1_prot_WP_043943719.1_548 [locus_tag=B712_RS02805] [protein=DUF648 domain-containing protein] [protein_id=WP_043943719.1] [location=complement(622736..623650)] [gbkey=CDS]	B712_RS02805	MSCFIFSNYSRPTPLEKTVSFLDSCFYFGGEQSYIVSRDPLNRAWSLTFPGRALATYEKVLKIIGILLLPITLIALAIRFLLHSYLSYKRRIVSLDSLVPEDKRQLLLVHPELLQNIRHLPLVYSSLPLEDCFITFDSESSSKIDNLNFWVNYLSLSSKLDLSGIKVPIYKLKKVQKSPFIKEQATEFSINFPLLCREILKTESGDTVSQKGLEKLSRLFLAFIIHIAEKKENGQIQSVIPLGTPDMLWAKLLFFDYSDENPETRGLLGSRILKELERLGVLASPEVHLYTFSRVVVHWRIPNF	304	chlamydial DUF protein	Unknown	PZ	C.psittaci_NJ1
655	lcl|NC_018626.1_prot_WP_014946708.1_551	>lcl|NC_018626.1_prot_WP_014946708.1_551 [locus_tag=B712_RS02820] [protein=hypothetical protein] [protein_id=WP_014946708.1] [location=complement(626532..627431)] [gbkey=CDS]	B712_RS02820	MRVNFFSPIRFSQHCLDEMAQAKQPIVFEKLSGRLDDILFQSSKGIEVKSVETNGTLLCDRIQVVDSIASLCLKALLVILVIPVIIALALKVIVRLYLYLQYSGKIREQEQAQELEEPVIPLVEAVTPPVLSRTDIIEKFLTVELSSEQRKLLIKSTELLCSRGCASKEEYEERGILVDNVSRYHCNLPIEFRLTEIPGCSFIHYPGFLRTWDDGSQDIVTSATKTCEVSRDRLDNTANFLLSVPVRDGMTQEEVENLIQQGRQTNARLGVFGLETFYIRQTTSSLGEHVGVLIIKDLV	299	adherence factor	Virulence	PZ	C.psittaci_NJ1
9	lcl|NC_018626.1_prot_554	>lcl|NC_018626.1_prot_554 [locus_tag=B712_RS02840] [protein=MAC/perforin family protein] [pseudo=true] [location=638791..641261] [gbkey=CDS]	B712_RS02840	MHDNAIHNHSTPNALNCVSIPYKTFDLRLDSQILLNKSSSIVSSPFPIDEKHVLEIFINNLQAHDFSNTDFDINNFTDMNYIAEAIMNKG*STIS*SPKSLVMSLHA**TVVS*NTLIQMLF*K*SNHLYCLAAKMAYSS*LQKQTTPHKTPLPPNQILMI*YETCLS*EELSIL*LWIL*TF*IAYAM*TS*ITLSQKKQPSPVLTGV*ESLPGLNYSLNPP*TYP*IHRYSKKPHHFHKNFLPQ*LLTLLIPYRVYLVI*KILICSIRVLDPHKQKF**LKNSCFRVILLNF*TSSRNINKMLKYLLIKSLLKIYGETKRKVKF*HKEMSV*ISRGWIAQTSIIKFKWVVIP*PPS*LVNRYRKFVLRQNKLMLLEKSNQDFKKA*MTVIFTKLV*K…	823	MAC/perforin family protein	Virulence	PZ	C.psittaci_NJ1
