# Supplementary material for: Genetic and phenotypic analysis of the pathogenic potential of two novel Chlamydia gallinacea strains compared to Chlamydia psittaci
Source: Sci Rep. 2021 Aug 13;11:16516. doi: 10.1038/s41598-021-95966-9 (PMC8363750; doi:10.1038/s41598-021-95966-9)
Supplement: Supplementary file 5 — Supplementary Information 5. [file 41598_2021_95966_MOESM5_ESM.xlsx]

## Sheet: T3SS
Locus tag in 08-1274/3	Product	Is Effector	Score	IsTMHH	Number of predicted TMHs	Exp number of AAs in TMHs	POSSIBLE N-term signal sequence
M787_000550	CesD/SycD/LcrH family type III secretion system chaperone
M787_000640	putative CT847 family type III secretion system effector CDS
M787_001370	Secretory of YscJ/FliF family protein/Flagellar M-Ring Protein			YES	2	44.4785	YES
M787_001375	flagellar assembly protein FliH
M787_001380	Flagellum-specific ATP synthase FliI
M787_001405	effector from type III secretion system family protein
M787_001410	effector from type III secretion system family protein
M787_001515	EscJ/YscJ/HrcJ family type III secretion inner membrane ring protein
M787_001520	type III secretion protein SctJ
M787_001525	Type III secretion translocase Sct
M787_001530	type III secretion system export apparatus subunit SctR			YES	3	77.2588	YES
M787_001535	type III secretion system export apparatus subunit SctS			YES	2	45.9002	YES
M787_001540	Type III secretion inner membrane protein SctT			YES	6	134.354	YES
M787_001600	CesD/SycD/LcrH family type III secretion system chaperone	TRUE	1
M787_001610	secretion system effector C (SseC) like family protein	TRUE	1	YES	2	48.6451	NO
M787_001615	YopB/SseC family type III secretion system translocon subunit	TRUE	1
M787_001980	CHLPN 76 kDa Homolog 2 (CT623); putative outer membrane protein
M787_001985	CHLPN 76 kDa Homolog 1 (CT622); surface cell protein	TRUE	1
M787_001990	effector from type III secretion system family protein
M787_001995	effector from type III secretion system family protein	TRUE	1
M787_002055	Type III secretion CDS/tir chaperone family protein
M787_002060	EscD/YscD/HrpQ family type III secretion system inner membrane ring protein
M787_002065	putative Type III secretion CDS
M787_002075	putative Type III secretion CDS; tetratricopeptide repeat family protein
M787_002080	putative Type III secretion CDS
M787_002085	EscN/YscN/HrcN family type III secretion system ATPase
M787_002090	type III secretion T3S chaperone
M787_002095	putative Type III secretion CDS; outer protein E; T3S chaperone
M787_002100	Type III secretion inner membrane protein
M787_002105	Type III secretion S/T Protein Kinase
M787_002110	Type III secretion protein SctC
M787_002175	putative Type III secretion chaperone
M787_002240	putative Type III secretion effector (Cps SINC orthologue)	TRUE	1
M787_002785	TarP, CT456 homologue; type III secretion system actin-recruiting effector Tarp	TRUE	1
M787_003635	putative Type III secretion chaperone
M787_003820	putative Type III secretion chaperone
M787_003905	Flagellar biosynthesis protein FlhA			YES	6	134.018	YES
M787_004045	Scc1 protein (Type III secretion chaperone)
M787_004050	Low Calcium Response E (CopN) (Type III secreted protein SctW)
M787_004055	EscV/YscV/HrcV family type III secretion system export apparatus protein			YES	6	142.075	YES
M787_004060	EscU/YscU/HrcU family type III secretion system export apparatus switch protein
