# Supplementary material for: Genetic and phenotypic analysis of the pathogenic potential of two novel Chlamydia gallinacea strains compared to Chlamydia psittaci
Source: Sci Rep. 2021 Aug 13;11:16516. doi: 10.1038/s41598-021-95966-9 (PMC8363750; doi:10.1038/s41598-021-95966-9)
Supplement: Supplementary file 6 — Supplementary Information 6. [file 41598_2021_95966_MOESM6_ESM.xlsx]

## Sheet: MLST
id	isolate	species	country	host	gatA	oppA	hflX	gidA	enoA	hemN	fumC	ST (MLST (Chlamydiales))
888	08-1274/3	Chlamydia gallinacea	France	Chicken	44	36	39	45	36	30	28	156	Isolates used in this study. Id: Id number in http://pubmlst.org/chlamydiales); Isolate designation and host are indicated. Alleles of the housekeeping genes gatA, oppA, hflX, gidA, enoA, hemN and fumC alleles are indicated; ST: Sequence Type;
3984	JX-1	Chlamydia gallinacea	China	Chicken	44	35	38	45	36	29	28	155
3986	A1403	Chlamydia gallinacea	China	Chicken	44	37	38	45	36	29	30	157
3987	A3254	Chlamydia gallinacea	China	Chicken	44	40	38	45	36	29	29	158
3988	A612	Chlamydia gallinacea	China	Chicken	44	36	40	46	37	31	29	159
3989	A1082	Chlamydia gallinacea	China	Chicken	44	38	40	45	38	29	29	160
3990	A3141	Chlamydia gallinacea	China	Chicken	44	36	40	46	39	29	29	161
3991	A3109	Chlamydia gallinacea	China	Chicken	44	39	40	45	36	29	28	162
3992	Hen_4	Chlamydia gallinacea	China	Chicken	44	36	41	45	36	29	31	163
3993	A325	Chlamydia gallinacea	China	Chicken	44	36	38	45	36	29	32	164
3994	A1048	Chlamydia gallinacea	China	Chicken	44	38	38	45	36	29	28	165
3995	Ch40-2	Chlamydia gallinacea	China	Chicken	44	37	38	45	36	29	28	166
3996	A1059	Chlamydia gallinacea	China	Chicken	44	38	38	45	40	31	28	167
3997	A3148	Chlamydia gallinacea	China	Chicken	44	40	38	45	41	29	28	168
3998	Ha/ChA3274/Cloaca	Chlamydia gallinacea	China	Chicken	44	36	40	45	37	31	28	169
4027	Hen_31	Chlamydia gallinacea	China	Chicken	44	36	41	45	36	29	31	163
4028	Hen_12	Chlamydia gallinacea	China	Chicken	44	36	41	45	36	29	31	163
4029	Ch40-1	Chlamydia gallinacea	China	Chicken	44	37	38	45	36	29	28	166
4030	A1469	Chlamydia gallinacea	China	Chicken	44	37	38	45	36	29	30	157
4033	A2432	Chlamydia gallinacea	China	Chicken	44	35	38	45	36	29	28	155
4034	A2360	Chlamydia gallinacea	China	Chicken	44	35	38	45	36	29	28	155
4035	Ch29-1	Chlamydia gallinacea	China	Chicken	44	35	38	45	36	29	28	155
4036	A1061	Chlamydia gallinacea	China	Chicken	44	38	38	45	40	31	28	167
4548	NL_G47	Chlamydia gallinacea	The Netherlands	chicken	44	81	38	45	36	30	28	280
4560	NL_F725	Chlamydia gallinacea	The Netherlands	chicken	44	36	92	45	36	29	28	284
4596	A3142	Chlamydia gallinacea	China	Chicken	44	40	38	45	41	29	28	168
4597	A3151	Chlamydia gallinacea	China	Chicken	44	40	38	45	41	29	28	168

## Sheet: rMLST
id	isolate	species	country	BACT000001	BACT000002	BACT000003	BACT000004	BACT000005	BACT000006	BACT000007	BACT000008	BACT000009	BACT000010	BACT000011	BACT000012	BACT000013	BACT000014	BACT000015	BACT000016	BACT000017	BACT000018	BACT000019	BACT000020	BACT000021	BACT000030	BACT000031	BACT000032	BACT000033	BACT000034	BACT000035	BACT000036	BACT000038	BACT000039	BACT000040	BACT000042	BACT000043	BACT000044	BACT000045	BACT000046	BACT000047	BACT000048	BACT000049	BACT000050	BACT000051	BACT000052	BACT000053	BACT000056	BACT000057	BACT000058
66	A/HAR-13	Chlamydia trachomatis	Saudi Arabia	589	560	193	578	525	491	169	507	170	156	143	164	453	485	124	439	481	111	414	476	372	583	576	517	528	533	473	522	542	483	468	521	482	497	443	423	449	475	479	415	465	393	241	460	397	398
192	6BC	Chlamydia psittaci	Unknown	2288	1935	1727	1773	1684	1610	1663	1546	1676	2185	1545	1636	1504	1410	1560	1520	1454	1736	1361	1506	84	1894	1862	1821	1769	1657	1701	1622	1802	1627	1666	1634	1475	1667	1530	1587	1536	1641	1666	1524	1559	1462	1488	1547	1388	1276
208	TW-183	Chlamydia pneumoniae	Unknown	583	565	200	582	530	494	173	511	173	160	147	169	458	488	125	453	475	477	96	473	375	590	580	169	147	537	478	526	546	479	473	156	167	503	447	429	457	482	395	431	471	392	475	139	400	405
209	E58	Chlamydia pecorum	Unknown	3948	5693	7179	2591	2467	2154	2282	2138	7007	2079	2020	6462	2039	5185	2084	5644	1902	1841	1746	7734	1514	2996	2925	2725	2714	6779	2433	2298	9945	6502	2372	2323	2008	2427	2070	2098	2030	2269	5002	2068	2139	2006	5705	2024	1817	5903
211	GPIC	Chlamydia caviae	Unknown	593	571	197	580	529	492	172	509	174	159	146	168	455	486	488	441	484	459	416	479	373	588	578	521	531	535	476	166	544	487	471	524	484	501	445	427	451	167	482	417	470	409	128	461	399	401
213	S26/3	Chlamydia abortus	UK	246	384	199	374	384	267	174	309	172	161	148	170	115	104	128	111	115	112	98	126	84	170	151	174	164	137	146	170	187	150	146	159	170	179	194	182	164	175	164	169	473	411	129	263	174	402
300	10DC88	Chlamydia avium	Germany	22963	20653	16205	17440	5047	4372	5027	4705	7011	4637	4559	16885	13944	5186	4553	4257	4157	4137	4116	12910	3238	19593	19040	16664	16564	5033	5064	5076	7234	4663	16164	4929	4639	15346	4678	14192	4413	14519	5003	12909	4558	12439	4379	4585	3930	10295
815	10-1398/6	Ca. Chlamydia ibidis	Unknown	5926	4773	2930	3025	2801	2517	2715	2570	2814	2518	2447	2686	2458	2148	2482	2355	2289	2216	2145	3400	1832	3474	3392	3154	4433	4015	2830	2745	4301	2577	2815	2739	2454	2754	2488	2513	2443	2663	2705	2435	2539	2317	2395	2433	2118	1890
888	08-1274/3	Chlamydia gallinacea	France	4398	7886	2931	3026	2802	2518	2716	2571	7003	2519	2448	2687	2459	5183	2483	2356	2290	2217	2146	7753	1833	3475	8288	3155	3149	6776	2831	2746	7230	2578	2816	2740	2455	2755	2489	2514	2444	2664	2706	2436	2540	2318	2396	5648	2119	1891
891	Fe/C-56	Chlamydia felis	Unknown	594	564	201	581	363	493	175	510	175	162	149	171	456	487	489	442	485	474	417	480	374	589	579	522	532	536	477	525	532	488	472	525	485	502	446	428	452	469	483	418	469	408	127	462	99	404
3984	JX-1	Chlamydia gallinacea	China	29739	25870	2931	26390	22097	2518	24359	2571	7003	21382	21778	23109	2459	5183	2483	2356	18537	2217	2146	19551	1833	3475	27805	3155	24041	6776	23765	2746	7230	2578	2816	21998	21700	22558	2489	20805	2444	2664	2706	19162	2540	18077	2396	5648	2119	1891
4025	RSHA	Chlamydia buteonis	USA	45459	39093	37011	41378	34447	29583	37508	33980	37964	32290	33725	35470	33886	33795	34226	29804	28366	28402	28632	30471	23756	43336	43800	36323	37647	35970	38970	35901	38537	32992	37223	34772	33789	35426	34495	33140	32413	34063	36655	30618	29277	29651	30742	1918	28290	23595
4370	SWA-2	Chlamydia suis	Switzerland	27954	21949	19865	26392	22098	16265	19323	20944	19418	5996	21777	6461	5928	21510	5908	16316	5280	5265	5140	19553	4017	23097	27806	20124	20108	6784	23766	6705	20047	6504	6842	6477	16667	22559	17111	20806	15960	17496	6600	15636	15729	5518	5708	5938	4984	4390
4426	H15-1957-10C	Chlamydia serpentis	Switzerland	33703	29346	26604	31009	26026	22636	28203	24683	28490	24129	24331	26861	25535	25898	25250	22619	21539	20645	21510	23366	16973	31975	32529	26936	28086	26797	28780	25915	29399	24884	27645	25607	25138	26419	25640	24585	24044	25105	27099	23437	22098	22626	23745	24632	21259	18057
4427	S15-834K	Chlamydia poikilothermis	Switzerland	37876	33124	31118	35014	29214	25218	31766	29036	32170	27760	28638	30314	28925	29617	29335	25510	25065	24507	25228	26303	20185	36695	36945	30739	31903	30473	33179	30522	32640	28139	31610	29556	28850	30135	29406	28224	27664	28898	31215	26222	25274	25644	26832	28362	25012	20907
4428	2742-308	Ca. Chlamydia sanzinia	Switzerland	22964	17848	16206	17441	15443	13205	16175	14241	16109	13946	14139	15118	13945	14303	14146	13308	14077	12364	12358	14805	9151	19594	19041	16665	16565	17807	16202	15680	16592	14803	16165	14676	14221	15347	14545	14193	13331	14520	16791	12910	13031	12440	13034	13685	13364	10296
4429	G3/2742-324	Ca. Chlamydia corallus	Switzerland	31547	27394	25526	29475	24176	21191	27116	23527	26333	22902	23406	24874	23618	23027	23816	21114	21168	19989	20324	22422	16206	30976	30286	25487	26568	24951	26768	25077	27904	23588	26141	24789	23302	24905	23998	23158	22522	23768	25083	21608	20967	20821	21907	22988	19822	17437
4463	Nigg	Chlamydia muridarum	Unknown	328	383	196	373	383	264	171	308	168	158	145	167	114	103	127	108	109	110	101	125	83	169	150	154	146	136	145	165	161	153	142	162	166	176	190	139	149	166	169	135	468	407	242	298	173	399
4548	NL_G47	Chlamydia gallinacea	The Netherlands	59811	50821	2931	54051	2802	2518	2716	2571	7003	42245	2448	2687	2459	43219	2483	38887	2290	2217	37815	7753	1833	3475	56851	3155	3149	6776	23765	2746	7230	2578	2816	2740	2455	46615	2489	2514	2444	44820	2706	2436	38753	2318	40255	5648	2119	1891
4560	NL_F725	Chlamydia gallinacea	The Netherlands	59811	50820	2931	54051	2802	2518	2716	2571	7003	42245	44657	2687	44400	5183	2483	38887	2290	2217	2146	40376	1833	3475	56850	3155	3149	6776	50658	2746	7230	2578	2816	2740	2455	2755	2489	2514	2444	2664	2706	41389	2540	18077	2396	5648	2119	1891
4561	NL_Borg	Chlamydia psittaci	Australia	5331	3134	2647	2736	1684	2267	2422	1546	2536	1539	1545	2378	1504	1410	1560	1520	1454	1736	1361	2071	84	3158	3084	2868	2858	1657	1701	2446	1802	2107	1666	2454	2156	2480	1530	1587	2161	2403	2152	2187	1559	2055	2135	2020	1867	1276
[truncated: 11 more columns]
